# Supplementary material for: The climatic and genetic heritage of Italian goat breeds with genomic SNP data
Source: Sci Rep. 2021 May 26;11:10986. doi: 10.1038/s41598-021-89900-2 (PMC8154919; doi:10.1038/s41598-021-89900-2)
Supplement: Supplementary file 5 — Supplementary Information 5. [file 41598_2021_89900_MOESM5_ESM.xlsx]

## Sheet: Sambada_loci_results
Marker	Genotype	Chromosome	Environmental variable
snp10350-scaffold1370-732886	AG	14	Isothermality
snp10350-scaffold1370-732886	GG	14	Isothermality
snp10802-scaffold1385-42042	AA	4	Isothermality
snp11077-scaffold14-190949	AA	14	Isothermality
snp11180-scaffold140-2497652	AA	12	Isothermality
snp11180-scaffold140-2497652	CC	12	Isothermality
snp11649-scaffold143-1015750	AG	25	Isothermality
snp11974-scaffold1440-251282	AA	6	Isothermality
snp12363-scaffold1466-606882	GG	14	Isothermality
snp12385-scaffold1469-273273	GG	14	Isothermality
snp12385-scaffold1469-273273	AG	14	Isothermality
snp12444-scaffold1474-314478	AA	1	Isothermality
snp12494-scaffold1479-341055	AA	17	Isothermality
snp12598-scaffold148-4201053	GG	6	Mean_Temp_Wettest_Quarter
snp12598-scaffold148-4201053	AA	6	Mean_Temp_Wettest_Quarter
snp1266-scaffold1032-575759	AG	7	Isothermality
snp1266-scaffold1032-575759	GG	7	Isothermality
snp12698-scaffold1488-993827	GG	7	Prec_Coldest_Quarter
snp12701-scaffold1488-1176933	GG	7	Isothermality
snp12728-scaffold149-35530	GG	5	Prec_Coldest_Quarter
snp12970-scaffold15-127798	AA	5	Isothermality
snp13173-scaffold1502-765308	AA	24	Isothermality
snp13179-scaffold1502-1041728	AA	24	Prec_Coldest_Quarter
snp13185-scaffold1504-117746	GG	16	Isothermality
snp13264-scaffold1509-1747800	GG	22	Isothermality
snp13323-scaffold1513-1278454	AG	22	Prec_Coldest_Quarter
snp13384-scaffold1516-1036405	AA	14	Isothermality
snp13384-scaffold1516-1036405	AG	14	Isothermality
snp14132-scaffold1564-790368	GG	1	Isothermality
snp14276-scaffold157-1362801	AA	5	Isothermality
snp1516-scaffold104-4109500	AA	10	Isothermality
snp15167-scaffold1620-439614	GG	7	Isothermality
snp15864-scaffold1667-734019	AA	19	Prec_Coldest_Quarter
snp16398-scaffold173-3904	GG	16	Isothermality
snp1719-scaffold1048-1081342	AA	15	Prec_Coldest_Quarter
snp17235-scaffold18-535683	GG	16	Isothermality
snp17347-scaffold18-5323235	GG	16	Isothermality
snp17388-scaffold1801-128439	AA	15	Mean_Temp_Wettest_Quarter
snp1745-scaffold1049-113524	AA	24	Isothermality
snp17456-scaffold1806-57236	AA	3	Isothermality
snp17498-scaffold181-320558	AA	3	Isothermality
snp18999-scaffold191-1928185	GG	21	Prec_Coldest_Quarter
snp19117-scaffold1923-92394	AA	9	Isothermality
snp19940-scaffold1995-67539	AG	23	Isothermality
snp19977-scaffold1995-1675671	AA	23	Isothermality
snp19977-scaffold1995-1675671	GG	23	Isothermality
snp20013-scaffold2-130560	AA	7	Isothermality
snp20342-scaffold2015-263792	AA	28	Mean_Temp_Wettest_Quarter
snp20619-scaffold203-460571	GG	2	Isothermality
snp20697-scaffold204-690969	GG	11	Isothermality
snp207-scaffold1004-472701	GG	3	Prec_Coldest_Quarter
snp207-scaffold1004-472701	AG	3	Prec_Coldest_Quarter
snp21196-scaffold207-3743161	GG	17	Isothermality
snp21196-scaffold207-3743161	AA	17	Isothermality
snp21904-scaffold215-1068779	GG	11	Isothermality
snp22437-scaffold222-131027	GG	3	Isothermality
snp22646-scaffold225-989885	AA	18	Isothermality
snp2300-scaffold107-379747	AA	5	Isothermality
snp23270-scaffold2326-249726	AA	9	Isothermality
snp23382-scaffold234-580216	GG	1	Isothermality
snp23518-scaffold237-1365488	GG	14	Isothermality
snp23626-scaffold2385-244973	GG	23	Isothermality
snp23847-scaffold240-2578654	AA	21	Isothermality
snp23954-scaffold2419-376561	GG	22	Isothermality
snp23991-scaffold244-196066	GG	19	Prec_Coldest_Quarter
snp24150-scaffold246-2006744	GG	12	Prec_Coldest_Quarter
snp24461-scaffold248-1677643	GG	6	Mean_Diurnal_Range
snp24461-scaffold248-1677643	AG	6	Mean_Diurnal_Range
snp24461-scaffold248-1677643	GG	6	Isothermality
snp24492-scaffold248-3085387	AA	6	Isothermality
snp24507-scaffold2480-105202	GG	7	Isothermality
snp24623-scaffold2508-40962	AA	21	Mean_Diurnal_Range
snp24623-scaffold2508-40962	AA	21	Isothermality
snp24798-scaffold254-341007	AA	7	Prec_Coldest_Quarter
snp25328-scaffold261-587938	AG	3	Mean_Temp_Wettest_Quarter
snp25336-scaffold261-880658	AG	3	Prec_Coldest_Quarter
snp25516-scaffold263-413920	AA	1	Isothermality
snp2553-scaffold1075-84109	AA	7	Mean_Diurnal_Range
snp2553-scaffold1075-84109	AA	7	Isothermality
snp2553-scaffold1075-84109	AG	7	Isothermality
snp25723-scaffold265-690391	AA	13	Isothermality
snp26175-scaffold274-438087	AA	29	Isothermality
snp26255-scaffold275-1490070	AA	27	Prec_Coldest_Quarter
snp26470-scaffold276-7041211	AA	1	Isothermality
snp26773-scaffold281-1672113	AA	6	Isothermality
snp27353-scaffold2909-74289	AA	25	Isothermality
snp27958-scaffold30-770690	GG	6	Isothermality
snp28201-scaffold300-8869950	AA	8	Isothermality
snp28396-scaffold303-1507947	AA	19	Isothermality
snp2863-scaffold1084-280421	CC	1	Isothermality
snp28715-scaffold310-425644	AA	5	Isothermality
snp29033-scaffold312-3947607	CC	2	Mean_Temp_Wettest_Quarter
snp29041-scaffold312-4274807	AA	2	slopeP
snp29161-scaffold313-752594	GG	15	Isothermality
snp29311-scaffold316-1275297	CC	7	Prec_Coldest_Quarter
snp29471-scaffold3193-206680	GG	18	Isothermality
snp29478-scaffold32-71796	AA	16	Isothermality
snp29528-scaffold320-224554	AA	1	Prec_Coldest_Quarter
snp29644-scaffold321-3447941	CC	3	Isothermality
snp29978-scaffold327-1284363	AA	17	Mean_Temp_Wettest_Quarter
snp30131-scaffold331-364979	AA	16	Isothermality
snp30552-scaffold3385-18984	AA	25	Isothermality
snp31017-scaffold343-492910	CC	10	Isothermality
snp31072-scaffold343-2894290	AA	10	Isothermality
snp31973-scaffold359-216038	AA	9	Isothermality
snp32179-scaffold364-1623509	AA	19	Isothermality
snp32375-scaffold368-658493	GG	5	Prec_Coldest_Quarter
snp32479-scaffold370-288634	GG	16	Mean_Diurnal_Range
snp32479-scaffold370-288634	GG	16	Isothermality
snp32991-scaffold385-133908	GG	1	Isothermality
snp33156-scaffold388-1141105	AA	10	Isothermality
snp33192-scaffold389-703969	AA	18	Isothermality
snp33339-scaffold391-3179016	AA	8	Isothermality
snp33901-scaffold4-669110	GG	11	Prec_Coldest_Quarter
snp34385-scaffold404-363504	AA	4	Isothermality
snp34759-scaffold412-1290024	AA	8	Isothermality
snp35350-scaffold424-834350	GG	14	slopeP
snp35758-scaffold430-1381482	AA	2	Mean_Diurnal_Range
snp35758-scaffold430-1381482	AA	2	Isothermality
snp35758-scaffold430-1381482	AG	2	Mean_Diurnal_Range
snp35938-scaffold431-1169604	AA	12	Isothermality
snp35938-scaffold431-1169604	AG	12	Isothermality
snp36066-scaffold431-7105123	GG	12	Isothermality
snp36221-scaffold433-1374323	CC	6	Isothermality
snp36675-scaffold444-427860	GG	21	Isothermality
snp3705-scaffold112-1989197	AA	16	Isothermality
snp3705-scaffold112-1989197	GG	16	Isothermality
snp37272-scaffold454-1102616	AA	20	Mean_Diurnal_Range
snp37476-scaffold458-50818	AA	1	Mean_Temp_Wettest_Quarter
snp37765-scaffold464-4856841	AG	2	Prec_Coldest_Quarter
snp37765-scaffold464-4856841	GG	2	Prec_Coldest_Quarter
snp3801-scaffold112-5911316	AA	16	Isothermality
snp38179-scaffold4795-121744	GG	12	Prec_Wettest_Month
snp38281-scaffold4816-178390	GG	8	Mean_Temp_Wettest_Quarter
snp38395-scaffold486-988403	AA	5	Isothermality
snp38395-scaffold486-988403	CC	5	Isothermality
snp38851-scaffold492-3642242	AG	21	Isothermality
snp38887-scaffold493-1310293	AA	23	Mean_Temp_Wettest_Quarter
snp38911-scaffold494-926639	AA	4	Isothermality
snp39433-scaffold500-2987018	CC	16	Isothermality
snp39708-scaffold505-1739402	AA	23	Isothermality
snp39947-scaffold51-2251427	GG	21	Isothermality
snp40473-scaffold517-493135	GG	29	Isothermality
snp40606-scaffold52-848697	GG	11	Mean_Temp_Wettest_Quarter
snp40739-scaffold521-1667886	GG	5	Isothermality
snp40790-scaffold522-1429999	GG	3	Mean_Temp_Wettest_Quarter
snp41115-scaffold532-1113418	GG	26	Isothermality
snp41642-scaffold541-3214270	AA	6	Prec_Wettest_Month
snp41642-scaffold541-3214270	AG	6	Prec_Wettest_Month
snp41732-scaffold543-909097	AA	3	Isothermality
snp41783-scaffold543-3106061	GG	3	Isothermality
snp43208-scaffold575-802338	AA	20	Isothermality
snp43208-scaffold575-802338	GG	20	Isothermality
snp43345-scaffold578-349979	AA	17	Isothermality
snp43456-scaffold579-4168608	AA	9	Isothermality
snp43644-scaffold585-586153	AA	8	Prec_Coldest_Quarter
snp43679-scaffold585-2178490	AA	8	Isothermality
snp43830-scaffold590-37880	AA	16	Mean_Diurnal_Range
snp4441-scaffold114-719753	GG	20	Prec_Coldest_Quarter
snp44855-scaffold611-263638	AG	13	Mean_Diurnal_Range
snp45201-scaffold616-880756	GG	19	Prec_Coldest_Quarter
snp45401-scaffold62-2741745	AA	20	Isothermality
snp45428-scaffold62-3944005	GG	20	Isothermality
snp45485-scaffold620-2131839	GG	9	Isothermality
snp45708-scaffold627-3904620	AA	1	Prec_Coldest_Quarter
snp45743-scaffold627-5489862	AA	1	Isothermality
snp46056-scaffold631-3187797	AG	2	Prec_Wettest_Month
snp46645-scaffold65-421084	AA	1	Isothermality
snp46798-scaffold653-1201956	AA	11	Isothermality
snp47420-scaffold668-1384310	AA	23	Prec_Coldest_Quarter
snp47420-scaffold668-1384310	GG	23	Prec_Coldest_Quarter
snp47675-scaffold670-1008924	AG	2	Isothermality
snp47721-scaffold671-584316	AA	7	Isothermality
snp47721-scaffold671-584316	AG	7	Isothermality
snp47849-scaffold674-369803	AA	14	Isothermality
snp48204-scaffold682-1868052	AA	1	Isothermality
snp48400-scaffold687-2348935	GG	3	Mean_Diurnal_Range
snp48547-scaffold690-63120	AA	6	Isothermality
snp48683-scaffold691-2018665	AA	13	Prec_Coldest_Quarter
snp48826-scaffold695-168646	GG	29	Isothermality
snp49071-scaffold7-4626335	AA	13	Prec_Wettest_Month
snp49071-scaffold7-4626335	AA	13	Prec_Coldest_Quarter
snp49133-scaffold70-150948	AA	12	Isothermality
snp49399-scaffold704-890731	AA	4	Isothermality
snp49400-scaffold704-919305	GG	4	Prec_Coldest_Quarter
snp49721-scaffold710-206693	AG	6	Prec_Coldest_Quarter
snp49849-scaffold711-3113036	GG	20	Prec_Coldest_Quarter
snp49894-scaffold713-177508	AA	8	Isothermality
snp50166-scaffold717-4027958	AA	12	Isothermality
snp50199-scaffold717-5474573	GG	12	Isothermality
snp50250-scaffold717-7705278	CC	12	Prec_Coldest_Quarter
snp50367-scaffold72-2629775	GG	21	Isothermality
snp50616-scaffold728-249328	AA	15	Isothermality
snp51171-scaffold75-757189	AA	14	Isothermality
snp51323-scaffold750-889081	GG	8	Isothermality
snp51876-scaffold762-2125125	AA	27	Mean_Temp_Wettest_Quarter
snp520-scaffold1014-216672	AA	13	Mean_Diurnal_Range
snp520-scaffold1014-216672	AA	13	Isothermality
snp520-scaffold1014-216672	AG	13	Isothermality
snp5219-scaffold1180-142160	AA	13	Isothermality
snp52315-scaffold777-202384	AG	18	Isothermality
snp52315-scaffold777-202384	GG	18	Isothermality
snp52740-scaffold790-1086993	GG	3	Mean_Temp_Wettest_Quarter
snp52798-scaffold791-1663611	AA	14	Isothermality
snp52799-scaffold791-1692438	GG	14	Isothermality
snp5331-scaffold1184-194029	AA	14	Isothermality
snp53811-scaffold82-5231182	AG	2	Isothermality
snp5411-scaffold1188-1980699	AA	13	Prec_Coldest_Quarter
snp54541-scaffold833-631584	GG	24	Isothermality
snp54813-scaffold838-2081653	AA	28	Isothermality
snp54831-scaffold838-2860694	GG	28	Isothermality
snp55034-scaffold841-2620591	GG	3	Prec_Wettest_Month
snp55185-scaffold849-19136	AC	13	Prec_Wettest_Month
snp55187-scaffold849-159480	CC	13	Isothermality
snp55187-scaffold849-159480	AC	13	Isothermality
snp55198-scaffold85-326425	AA	7	Isothermality
snp55243-scaffold850-141971	GG	8	Prec_Wettest_Month
snp55266-scaffold851-780578	GG	8	Isothermality
snp55690-scaffold864-467134	AA	27	Isothermality
snp56826-scaffold90-595764	GG	28	Isothermality
snp57148-scaffold91-1623983	AA	21	Mean_Temp_Wettest_Quarter
snp57326-scaffold912-2918560	GG	10	Isothermality
snp57444-scaffold916-565285	AA	20	Isothermality
snp57444-scaffold916-565285	AG	20	Isothermality
snp58245-scaffold945-176263	AA	1	Prec_Coldest_Quarter
snp58307-scaffold947-937112	AA	10	Isothermality
snp5848-scaffold1205-1150874	GG	4	Mean_Temp_Wettest_Quarter
snp59147-scaffold970-162267	CC	4	Isothermality
snp59329-scaffold975-1582366	GG	23	Isothermality
snp59552-scaffold982-699565	AG	28	Prec_Coldest_Quarter
snp59552-scaffold982-699565	GG	28	Prec_Coldest_Quarter
snp59563-scaffold982-1129312	CC	28	Prec_Coldest_Quarter
snp59831-scaffold995-466706	AA	7	Mean_Diurnal_Range
snp59831-scaffold995-466706	AA	7	Isothermality
snp6335-scaffold1224-371531	AA	22	Isothermality
snp6381-scaffold1224-2338635	GG	22	Isothermality
snp6500-scaffold1230-926235	GG	21	Mean_Temp_Wettest_Quarter
snp6679-scaffold1240-1093197	GG	15	Isothermality
snp6711-scaffold1244-378422	GG	1	Prec_Coldest_Quarter
snp6736-scaffold1244-1421739	AA	1	Isothermality
snp723-scaffold102-3812091	AC	24	Isothermality
snp723-scaffold102-3812091	CC	24	Isothermality
snp7546-scaffold127-7088361	AA	2	Isothermality
snp786-scaffold1020-709640	AA	14	Isothermality
snp8229-scaffold13-2650450	GG	24	Isothermality
snp8370-scaffold1300-467183	GG	14	Prec_Coldest_Quarter
snp889-scaffold1023-1686187	GG	18	Mean_Diurnal_Range
snp889-scaffold1023-1686187	GG	18	Isothermality
snp9331-scaffold134-1715006	GG	7	Isothermality
snp9401-scaffold1341-2103108	AA	2	Isothermality
snp9428-scaffold1341-3229273	GG	2	Isothermality
