# Supplementary material for: The climatic and genetic heritage of Italian goat breeds with genomic SNP data
Source: Sci Rep. 2021 May 26;11:10986. doi: 10.1038/s41598-021-89900-2 (PMC8154919; doi:10.1038/s41598-021-89900-2)
Supplement: Supplementary file 6 — Supplementary Information 6. [file 41598_2021_89900_MOESM6_ESM.xlsx]

## Sheet: SNP_associated_to_GENE
Marker	Chromosome	Genotype	Environmental variable	Gene	Classification
snp29644-scaffold321-3447941	3	CC	Isothermality	ABCA4
snp52740-scaffold790-1086993	3	GG	Mean_Temp_Wettest_Quarter	AGAP1	meat and growth
snp54813-scaffold838-2081653	28	AA	Isothermality	ANK3	meat and growth, circadian rhythm
snp51323-scaffold750-889081	8	GG	Isothermality	AOPEP	meat and growth
snp32991-scaffold385-133908	1	GG	Isothermality	ARL13B
snp21904-scaffold215-1068779	11	GG	Isothermality	ATL2	meat and growth
snp520-scaffold1014-216672	13	AA	Isothermality	ATP5F1C
snp520-scaffold1014-216672	13	AG	Isothermality	ATP5F1C
snp520-scaffold1014-216672	13	AA	Mean_Diurnal_Range	ATP5F1C
snp12444-scaffold1474-314478	1	AA	Isothermality	BTLA	inflammatoy response
snp41115-scaffold532-1113418	26	GG	Isothermality	BTRC	circadian rhythm, inflammatoy response,fertility
snp23847-scaffold240-2578654	21	AA	Isothermality	CHD2	fertility
snp11649-scaffold143-1015750	25	AG	Isothermality	CLIP2
snp22437-scaffold222-131027	3	GG	Isothermality	COL11A1
snp50166-scaffold717-4027958	12	AA	Isothermality	DCLK1
snp33901-scaffold4-669110	11	GG	Prec_Coldest_Quarter	DENND1A	meat and growth, circadian rhythm, inflammatoy response,fertility
snp48204-scaffold682-1868052	1	AA	Isothermality	DLG1	meat and growth,fertility
snp23626-scaffold2385-244973	23	GG	Isothermality	DST	ferility
snp22646-scaffold225-989885	18	AA	Isothermality	DYNC1LI2
snp29528-scaffold320-224554	1	AA	Prec_Coldest_Quarter	ERG	meat and growth
snp23518-scaffold237-1365488	14	GG	Isothermality	EYA1	meat and growth,fertility
snp47675-scaffold670-1008924	2	AG	Isothermality	EYA3	circadian rhythm
snp12698-scaffold1488-993827	7	GG	Prec_Coldest_Quarter	GATAD2A	meat and growth,fertility
snp39433-scaffold500-2987018	16	CC	Isothermality	GPATCH2	meat and growth, fertility, inflammatoy response
snp46798-scaffold653-1201956	11	AA	Isothermality	GPR107
snp58307-scaffold947-937112	10	AA	Isothermality	GPR176	circadian rhythm
snp52315-scaffold777-202384	18	GG	Isothermality	GRIK5	circadian rhythm
snp52315-scaffold777-202384	18	AG	Isothermality	GRIK5	circadian rhythm
snp59147-scaffold970-162267	4	CC	Isothermality	HDAC9	meat and growth, fertility, inflammatoy response
snp19117-scaffold1923-92394	9	AA	Isothermality	HIVEP2	meat and growth, inflammatoy response
snp20697-scaffold204-690969	11	GG	Isothermality	ITSN2
snp26175-scaffold274-438087	29	AA	Isothermality	KCNJ1	circadian rhythm
snp59329-scaffold975-1582366	23	GG	Isothermality	KCNK5	meat and growth
snp35938-scaffold431-1169604	12	AA	Isothermality	KLF12	meat and growth,fertility
snp35938-scaffold431-1169604	12	AG	Isothermality	KLF12	meat and growth,fertility
snp3705-scaffold112-1989197	16	AA	Isothermality	LOC102184834
snp3705-scaffold112-1989197	16	GG	Isothermality	LOC102184834
snp27353-scaffold2909-74289	25	AA	Isothermality	LOC102191011
snp27353-scaffold2909-74289	25	AA	Isothermality	LOC102191297
snp17498-scaffold181-320558	3	AA	Isothermality	LURAP1	meat and growth
snp2553-scaffold1075-84109	7	AA	Isothermality	MAPK9	circadian rhythm
snp2553-scaffold1075-84109	7	AG	Isothermality	MAPK9	circadian rhythm
snp2553-scaffold1075-84109	7	AA	Mean_Diurnal_Range	MAPK9	circadian rhythm
snp59552-scaffold982-699565	28	AG	Prec_Coldest_Quarter	MTR
snp59552-scaffold982-699565	28	GG	Prec_Coldest_Quarter	MTR
snp12701-scaffold1488-1176933	7	GG	Isothermality	NCAN
snp49849-scaffold711-3113036	20	GG	Prec_Coldest_Quarter	NDUFAF2
snp43208-scaffold575-802338	20	AA	Isothermality	NLN
snp43208-scaffold575-802338	20	GG	Isothermality	NLN
snp24623-scaffold2508-40962	21	AA	Isothermality	NTRK3
snp24623-scaffold2508-40962	21	AA	Mean_Diurnal_Range	NTRK3
snp44855-scaffold611-263638	13	AG	Mean_Diurnal_Range	PAK5
snp26255-scaffold275-1490070	27	AA	Prec_Coldest_Quarter	PCM1
snp28201-scaffold300-8869950	8	AA	Isothermality	PIP5K1B	meat and growth, circadian rhythm
snp47420-scaffold668-1384310	23	AA	Prec_Coldest_Quarter	PKHD1	meat and growth, circadian rhythm
snp47420-scaffold668-1384310	23	GG	Prec_Coldest_Quarter	PKHD1	meat and growth, circadian rhythm
snp13323-scaffold1513-1278454	22	AG	Prec_Coldest_Quarter	POC1A	meat and growth
snp38851-scaffold492-3642242	21	AG	Isothermality	PRKD1	meat and growth,fertility
snp1266-scaffold1032-575759	7	AG	Isothermality	PWWP3A
snp1266-scaffold1032-575759	7	GG	Isothermality	PWWP3A
snp40739-scaffold521-1667886	5	GG	Isothermality	RACGAP1	fertility
snp6381-scaffold1224-2338635	22	GG	Isothermality	RBMS3	meat and growth,fertility
snp21196-scaffold207-3743161	17	GG	Isothermality	RNF150
snp21196-scaffold207-3743161	17	AA	Isothermality	RNF150
snp31072-scaffold343-2894290	10	AA	Isothermality	RYR3	meat and growth
snp23954-scaffold2419-376561	22	GG	Isothermality	SACM1L	inflammatoy response
snp13264-scaffold1509-1747800	22	GG	Isothermality	SFMBT1	meat and growth, circadian rhythm,fertility
snp5411-scaffold1188-1980699	13	AA	Prec_Coldest_Quarter	SRC
snp32179-scaffold364-1623509	19	AA	Isothermality	TANC2	meat and growth, circadian rhythm
snp24798-scaffold254-341007	7	AA	Prec_Coldest_Quarter	TCOF1
snp29033-scaffold312-3947607	2	CC	Mean_Temp_Wettest_Quarter	TMEM163
snp5848-scaffold1205-1150874	4	GG	Mean_Temp_Wettest_Quarter	TPK1
snp29471-scaffold3193-206680	18	GG	Isothermality	VRK3
snp13173-scaffold1502-765308	24	AA	Isothermality	ZBTB7C	meat and growth, inflammatoy response
snp23991-scaffold244-196066	19	GG	Prec_Coldest_Quarter	ZMYND15	fertility
