# Supplementary material for: The climatic and genetic heritage of Italian goat breeds with genomic SNP data
Source: Sci Rep. 2021 May 26;11:10986. doi: 10.1038/s41598-021-89900-2 (PMC8154919; doi:10.1038/s41598-021-89900-2)
Supplement: Supplementary file 7 — Supplementary Information 7. [file 41598_2021_89900_MOESM7_ESM.xlsx]

## Sheet: Climatic_variables_correlation
Variabile	Variabile by	Correlation
Mean_Temp_Warmest_Quarter	Annual_Mean_Temp	0.9933
Prec_Wettest_Quarter	Prec_Wettest_Month	0.9927
Mean_Temp_Coldest_Quarter	Min_Temp_Coldest_Month	0.9924
Mean_Temp_Coldest_Quarter	Annual_Mean_Temp	0.9891
Prec_Driest_Quarter	Prec_Driest_Month	0.9841
Min_Temp_Coldest_Month	Annual_Mean_Temp	0.9705
Mean_Temp_Coldest_Quarter	Mean_Temp_Warmest_Quarter	0.9679
Mean_Temp_Warmest_Quarter	Max_Temp_Warmest_Month	0.964
Mean_Temp_Warmest_Quarter	Min_Temp_Coldest_Month	0.9455
Max_Temp_Warmest_Month	Annual_Mean_Temp	0.939
Temp_Annual_Range	Temp_Seasonality	0.9331
Prec_Wettest_Quarter	Annual.Precipitation	0.9149
Prec_Wettest_Month	Annual.Precipitation	0.9031
Mean_Temp_Coldest_Quarter	Max_Temp_Warmest_Month	0.8922
Prec_Driest_Month	Annual.Precipitation	0.8889
Prec_Warmest_Quarter	Annual.Precipitation	0.8822
Mean_Temp_Driest_Quarter	Min_Temp_Coldest_Month	0.8777
Prec_Warmest_Quarter	Prec_Driest_Month	0.8756
Temp_Annual_Range	Mean_Diurnal_Range	0.8713
Prec_Driest_Quarter	Annual.Precipitation	0.8676
Mean_Temp_Coldest_Quarter	Mean_Temp_Driest_Quarter	0.8547
Min_Temp_Coldest_Month	Max_Temp_Warmest_Month	0.8489
Prec_Driest_Month	Temp_Seasonality	0.8404
Prec_Driest_Quarter	Temp_Seasonality	0.8301
Mean_Temp_Driest_Quarter	Annual_Mean_Temp	0.827
Prec_Seasonality	Mean_Temp_Coldest_Quarter	0.8234
Prec_Warmest_Quarter	Prec_Driest_Quarter	0.816
Mean_Temp_Warmest_Quarter	Mean_Temp_Driest_Quarter	0.8119
Prec_Driest_Month	Temp_Annual_Range	0.8023
Prec_Seasonality	Min_Temp_Coldest_Month	0.799
Prec_Seasonality	Annual_Mean_Temp	0.7954
Prec_Driest_Quarter	Temp_Annual_Range	0.7941
Prec_Warmest_Quarter	Temp_Seasonality	0.7652
Prec_Warmest_Quarter	Temp_Annual_Range	0.7515
Mean_Temp_Driest_Quarter	Max_Temp_Warmest_Month	0.7495
Prec_Seasonality	Mean_Temp_Warmest_Quarter	0.747
Isothermality	Mean_Diurnal_Range	0.7327
Prec_Warmest_Quarter	Prec_Wettest_Quarter	0.7244
Annual.Precipitation	Temp_Annual_Range	0.7174
Prec_Warmest_Quarter	Prec_Wettest_Month	0.6898
Annual.Precipitation	Temp_Seasonality	0.6838
slopeP	elevation	0.6773
Prec_Seasonality	Max_Temp_Warmest_Month	0.659
Prec_Wettest_Quarter	Prec_Driest_Month	0.6513
Temp_Seasonality	Mean_Diurnal_Range	0.6446
Prec_Driest_Month	Prec_Wettest_Month	0.6363
Prec_Driest_Quarter	Prec_Wettest_Quarter	0.6265
Prec_Driest_Quarter	Prec_Wettest_Month	0.6261
Prec_Seasonality	Mean_Temp_Driest_Quarter	0.5815
slopeP	Prec_Warmest_Quarter	0.5686
Annual.Precipitation	Mean_Diurnal_Range	0.5561
Prec_Wettest_Month	Temp_Annual_Range	0.5515
Prec_Wettest_Quarter	Temp_Annual_Range	0.5441
Prec_Driest_Month	Mean_Diurnal_Range	0.5432
slopeP	Annual.Precipitation	0.5387
Prec_Warmest_Quarter	Mean_Diurnal_Range	0.5357
Prec_Wettest_Month	Mean_Diurnal_Range	0.5293
Prec_Driest_Quarter	Mean_Diurnal_Range	0.5292
slopeP	Prec_Wettest_Quarter	0.5189
slopeP	Prec_Driest_Month	0.5184
Prec_Wettest_Quarter	Mean_Diurnal_Range	0.5166
elevation	Prec_Driest_Month	0.5161
slopeP	Temp_Annual_Range	0.5149
elevation	Temp_Seasonality	0.5107
slopeP	Prec_Wettest_Month	0.5069
Prec_Warmest_Quarter	Mean_Temp_Wettest_Quarter	0.4915
elevation	Prec_Driest_Quarter	0.491
slopeP	Prec_Driest_Quarter	0.4856
slopeP	Mean_Diurnal_Range	0.4714
elevation	Prec_Warmest_Quarter	0.4642
Prec_Coldest_Quarter	Prec_Wettest_Month	0.4553
slopeP	Temp_Seasonality	0.4456
Prec_Wettest_Quarter	Temp_Seasonality	0.4366
Prec_Wettest_Month	Temp_Seasonality	0.4351
Prec_Coldest_Quarter	Prec_Wettest_Quarter	0.4313
elevation	Temp_Annual_Range	0.419
Max_Temp_Warmest_Month	Isothermality	0.3815
Prec_Coldest_Quarter	Mean_Temp_Driest_Quarter	0.3621
Prec_Coldest_Quarter	Max_Temp_Warmest_Month	0.3559
Prec_Coldest_Quarter	Isothermality	0.3377
elevation	Annual.Precipitation	0.3236
Prec_Coldest_Quarter	Mean_Temp_Coldest_Quarter	0.322
Temp_Annual_Range	Isothermality	0.312
Prec_Coldest_Quarter	Annual_Mean_Temp	0.3104
Prec_Coldest_Quarter	Min_Temp_Coldest_Month	0.3028
Prec_Coldest_Quarter	Mean_Temp_Warmest_Quarter	0.3007
Prec_Wettest_Month	Isothermality	0.3001
Prec_Wettest_Quarter	Isothermality	0.2832
Prec_Seasonality	Isothermality	0.2628
Annual.Precipitation	Mean_Temp_Wettest_Quarter	0.2458
Prec_Wettest_Quarter	Mean_Temp_Wettest_Quarter	0.2344
Prec_Coldest_Quarter	Annual.Precipitation	0.2124
elevation	Mean_Diurnal_Range	0.2018
slopeP	Isothermality	0.1979
Mean_Temp_Warmest_Quarter	Isothermality	0.1919
elevation	Prec_Wettest_Quarter	0.1883
Prec_Wettest_Month	Mean_Temp_Wettest_Quarter	0.1876
Prec_Seasonality	Mean_Temp_Wettest_Quarter	0.1856
Isothermality	Annual_Mean_Temp	0.1847
elevation	Prec_Wettest_Month	0.1729
Mean_Temp_Wettest_Quarter	Mean_Diurnal_Range	0.1722
Mean_Temp_Wettest_Quarter	Temp_Annual_Range	0.1692
Prec_Coldest_Quarter	Prec_Seasonality	0.1672
Mean_Temp_Coldest_Quarter	Isothermality	0.1441
Mean_Temp_Wettest_Quarter	Isothermality	0.1403
Prec_Driest_Month	Mean_Temp_Wettest_Quarter	0.1345
Mean_Temp_Wettest_Quarter	Temp_Seasonality	0.1246
Annual.Precipitation	Isothermality	0.1158
Prec_Coldest_Quarter	Mean_Diurnal_Range	0.0548
Prec_Driest_Quarter	Mean_Temp_Wettest_Quarter	0.0426
Min_Temp_Coldest_Month	Isothermality	0.0387
slopeP	Mean_Temp_Wettest_Quarter	0.0333
Prec_Warmest_Quarter	Isothermality	0.0196
slopeP	Prec_Coldest_Quarter	0.0045
Prec_Coldest_Quarter	Prec_Driest_Quarter	-0.0152
Temp_Seasonality	Isothermality	-0.0338
Mean_Temp_Driest_Quarter	Isothermality	-0.0339
Mean_Temp_Wettest_Quarter	Annual_Mean_Temp	-0.0366
Mean_Temp_Warmest_Quarter	Mean_Temp_Wettest_Quarter	-0.0371
Prec_Driest_Month	Isothermality	-0.0439
Prec_Coldest_Quarter	Prec_Driest_Month	-0.051
Prec_Driest_Quarter	Isothermality	-0.0657
Mean_Temp_Wettest_Quarter	Max_Temp_Warmest_Month	-0.0666
Mean_Temp_Coldest_Quarter	Mean_Temp_Wettest_Quarter	-0.0851
Max_Temp_Warmest_Month	Mean_Diurnal_Range	-0.1279
Mean_Temp_Wettest_Quarter	Min_Temp_Coldest_Month	-0.1389
Prec_Coldest_Quarter	Temp_Annual_Range	-0.1602
elevation	Isothermality	-0.213
elevation	Mean_Temp_Wettest_Quarter	-0.2141
elevation	Prec_Coldest_Quarter	-0.2281
Prec_Coldest_Quarter	Prec_Warmest_Quarter	-0.2309
Prec_Wettest_Quarter	Prec_Seasonality	-0.2898
Prec_Seasonality	Prec_Wettest_Month	-0.2912
Prec_Wettest_Month	Max_Temp_Warmest_Month	-0.3009
Prec_Coldest_Quarter	Temp_Seasonality	-0.3069
Prec_Wettest_Quarter	Max_Temp_Warmest_Month	-0.3242
Mean_Temp_Warmest_Quarter	Mean_Diurnal_Range	-0.3688
Prec_Seasonality	Mean_Diurnal_Range	-0.3738
slopeP	Prec_Seasonality	-0.3843
Prec_Wettest_Month	Mean_Temp_Warmest_Quarter	-0.4064
Mean_Diurnal_Range	Annual_Mean_Temp	-0.419
Prec_Wettest_Month	Annual_Mean_Temp	-0.4193
Prec_Wettest_Quarter	Mean_Temp_Warmest_Quarter	-0.4211
Prec_Coldest_Quarter	Mean_Temp_Wettest_Quarter	-0.4244
Prec_Wettest_Quarter	Annual_Mean_Temp	-0.4318
Temp_Annual_Range	Max_Temp_Warmest_Month	-0.4469
Prec_Wettest_Month	Mean_Temp_Coldest_Quarter	-0.4545
Prec_Wettest_Quarter	Mean_Temp_Coldest_Quarter	-0.4656
Mean_Temp_Coldest_Quarter	Mean_Diurnal_Range	-0.4969
Prec_Wettest_Month	Min_Temp_Coldest_Month	-0.5018
Mean_Temp_Driest_Quarter	Mean_Temp_Wettest_Quarter	-0.5104
Prec_Wettest_Quarter	Min_Temp_Coldest_Month	-0.5111
Prec_Wettest_Month	Mean_Temp_Driest_Quarter	-0.5148
Annual.Precipitation	Max_Temp_Warmest_Month	-0.5163
slopeP	Mean_Temp_Driest_Quarter	-0.5394
Mean_Temp_Driest_Quarter	Mean_Diurnal_Range	-0.5428
elevation	Mean_Temp_Driest_Quarter	-0.5581
slopeP	Max_Temp_Warmest_Month	-0.5586
Prec_Wettest_Quarter	Mean_Temp_Driest_Quarter	-0.5599
elevation	Prec_Seasonality	-0.5613
Max_Temp_Warmest_Month	Temp_Seasonality	-0.5823
Min_Temp_Coldest_Month	Mean_Diurnal_Range	-0.5897
Prec_Seasonality	Annual.Precipitation	-0.6117
Annual.Precipitation	Mean_Temp_Warmest_Quarter	-0.6194
Prec_Warmest_Quarter	Prec_Seasonality	-0.6217
slopeP	Mean_Temp_Coldest_Quarter	-0.6223
slopeP	Min_Temp_Coldest_Month	-0.6309
slopeP	Annual_Mean_Temp	-0.6452
Mean_Temp_Warmest_Quarter	Temp_Annual_Range	-0.646
Prec_Driest_Quarter	Max_Temp_Warmest_Month	-0.6477
Annual.Precipitation	Annual_Mean_Temp	-0.6493
slopeP	Mean_Temp_Warmest_Quarter	-0.6562
Prec_Driest_Month	Max_Temp_Warmest_Month	-0.6747
Annual.Precipitation	Mean_Temp_Coldest_Quarter	-0.6947
Prec_Seasonality	Temp_Annual_Range	-0.7
Prec_Warmest_Quarter	Max_Temp_Warmest_Month	-0.7055
Temp_Annual_Range	Annual_Mean_Temp	-0.7131
Prec_Driest_Quarter	Mean_Temp_Driest_Quarter	-0.7212
Mean_Temp_Warmest_Quarter	Temp_Seasonality	-0.7233
Annual.Precipitation	Min_Temp_Coldest_Month	-0.7259
elevation	Min_Temp_Coldest_Month	-0.7395
Annual.Precipitation	Mean_Temp_Driest_Quarter	-0.7396
Mean_Temp_Driest_Quarter	Temp_Annual_Range	-0.7436
Prec_Driest_Quarter	Mean_Temp_Warmest_Quarter	-0.7551
Mean_Temp_Driest_Quarter	Temp_Seasonality	-0.76
Prec_Warmest_Quarter	Mean_Temp_Warmest_Quarter	-0.774
Prec_Driest_Month	Mean_Temp_Warmest_Quarter	-0.7751
elevation	Mean_Temp_Coldest_Quarter	-0.7846
Prec_Warmest_Quarter	Annual_Mean_Temp	-0.7952
Temp_Seasonality	Annual_Mean_Temp	-0.7962
Mean_Temp_Coldest_Quarter	Temp_Annual_Range	-0.7964
Prec_Driest_Quarter	Annual_Mean_Temp	-0.7982
Prec_Driest_Month	Mean_Temp_Driest_Quarter	-0.8019
Prec_Driest_Month	Annual_Mean_Temp	-0.816
Prec_Seasonality	Temp_Seasonality	-0.8181
Prec_Warmest_Quarter	Mean_Temp_Coldest_Quarter	-0.8325
Prec_Driest_Quarter	Mean_Temp_Coldest_Quarter	-0.8393
elevation	Max_Temp_Warmest_Month	-0.8411
elevation	Annual_Mean_Temp	-0.8469
Prec_Driest_Quarter	Min_Temp_Coldest_Month	-0.848
Temp_Annual_Range	Min_Temp_Coldest_Month	-0.8522
Prec_Warmest_Quarter	Min_Temp_Coldest_Month	-0.8567
Prec_Driest_Month	Mean_Temp_Coldest_Quarter	-0.8572
Prec_Seasonality	Prec_Driest_Month	-0.8642
elevation	Mean_Temp_Warmest_Quarter	-0.8651
Prec_Driest_Month	Min_Temp_Coldest_Month	-0.8686
Mean_Temp_Coldest_Quarter	Temp_Seasonality	-0.8729
Min_Temp_Coldest_Month	Temp_Seasonality	-0.8919
Prec_Driest_Quarter	Prec_Seasonality	-0.8991
Prec_Warmest_Quarter	Mean_Temp_Driest_Quarter	-0.9475
