# Supplementary material for: The climatic and genetic heritage of Italian goat breeds with genomic SNP data
Source: Sci Rep. 2021 May 26;11:10986. doi: 10.1038/s41598-021-89900-2 (PMC8154919; doi:10.1038/s41598-021-89900-2)
Supplement: Supplementary file 8 — Supplementary Information 8. [file 41598_2021_89900_MOESM8_ESM.xlsx]

## Sheet: LFMM_results
chr	SNP	bp	Env	Gene
12	snp50170-scaffold717-4247907	60910543	Mean_Diurnal_Range	NBEA
28	snp54831-scaffold838-2860694	28829331	Mean_Diurnal_Range	RHOBTB1
6	snp12598-scaffold148-4201053	35353261	Mean_Temp_Wettest_Quarter	-
2	snp29041-scaffold312-4274807	73797404	slopeP	-
