# Supplementary material for: The climatic and genetic heritage of Italian goat breeds with genomic SNP data
Source: Sci Rep. 2021 May 26;11:10986. doi: 10.1038/s41598-021-89900-2 (PMC8154919; doi:10.1038/s41598-021-89900-2)
Supplement: Supplementary file 9 — Supplementary Information 9. [file 41598_2021_89900_MOESM9_ESM.xlsx]

## Sheet: Anova_results_associated_genes
SNP marker	ANOVA P-value	Associated Gene
snp23518.scaffold237.1365488	0.0004664	EYA1
snp23847.scaffold240.2578654	0.00130317	CHD2
snp12970.scaffold15.127798	0.0022984	#
snp32991.scaffold385.133908	0.0046483	ARL13B
snp46798.scaffold653.1201956	0.00763386	GPR107
snp52315.scaffold777.202384	0.00974823	GRIK5
snp45485.scaffold620.2131839	0.00999041	#
snp35938.scaffold431.1169604	0.0102793	KLF12
snp24461.scaffold248.1677643	0.0114406	#
snp48683.scaffold691.2018665	0.0127091	#
snp31973.scaffold359.216038	0.0143759	#
snp59563.scaffold982.1129312	0.0146051	#
snp12728.scaffold149.35530	0.0167011	#
snp57148.scaffold91.1623983	0.0204253	#
snp49894.scaffold713.177508	0.021824	#
snp9331.scaffold134.1715006	0.0244395	#
snp34759.scaffold412.1290024	0.0249175	#
snp12363.scaffold1466.606882	0.025693	#
snp786.scaffold1020.709640	0.0257609	#
snp6335.scaffold1224.371531	0.0270895	#
snp48826.scaffold695.168646	0.0271549	#
snp25723.scaffold265.690391	0.0374723	#
snp55185.scaffold849.19136	0.0383391	#
snp44855.scaffold611.263638	0.0412066	PAK5
snp50616.scaffold728.249328	0.0438689	#
snp47849.scaffold674.369803	0.0445163	#
snp45485.scaffold620.2131839	0.00234378	#
snp40739.scaffold521.1667886	0.015888	RACGAP1
snp45428.scaffold62.3944005	0.0159342	#
snp55690.scaffold864.467134	0.0177806	#
snp51876.scaffold762.2125125	0.0267861	#
snp6711.scaffold1244.378422	0.030672	#
snp29041.scaffold312.4274807	0.0322276	#
snp45708.scaffold627.3904620	0.0330251	#
snp12701.scaffold1488.1176933	0.0344687	NCAN
snp57148.scaffold91.1623983	0.0452864	#
snp40606.scaffold52.848697	0.0488737	#
