# Supplementary material for: The climatic and genetic heritage of Italian goat breeds with genomic SNP data
Source: Sci Rep. 2021 May 26;11:10986. doi: 10.1038/s41598-021-89900-2 (PMC8154919; doi:10.1038/s41598-021-89900-2)
Supplement: Supplementary file 10 — Supplementary Information 10. [file 41598_2021_89900_MOESM10_ESM.xlsx]

## Sheet: Foglio1
SNP	classification	Associated Gene	p-v Anova	b coefficient	p-v Regression	Associated Variable
snp23518-scaffold237-1365488	DRY/NOTDRY	EYA1	0.000466402	-0.0937956	0.342682	Isothermality
snp23847-scaffold240-2578654	DRY/NOTDRY	CHD2	0.00130317	-0.28042	0.0201464	Isothermality
snp32991-scaffold385-133908	DRY/NOTDRY	ARL13B	0.0046483	0.327851	0.0267878	Isothermality
snp46798-scaffold653-1201956	DRY/NOTDRY	GPR107	0.00763386	0.212294	0.0712326	Isothermality
snp52315-scaffold777-202384	DRY/NOTDRY	GRIK5	0.00974823	-0.0526091	0.664829	Isothermality
snp35938-scaffold431-1169604	DRY/NOTDRY	KLF12	0.0102793	-0.262384	0.00193846	Isothermality
snp44855-scaffold611-263638	DRY/NOTDRY	PAK5	0.0412066	-0.0382464	0.000767132	Mean_Diurnal_Range
snp40739.scaffold521.1667886	HOT/COLD	RACGAP1	0.015888	-0.224486	0.0262278	Isothermality
snp12701.scaffold1488.1176933	HOT/COLD	NCAN	0.0344687	0.189666	0.188624	Isothermality
