# Supplementary material for: The climatic and genetic heritage of Italian goat breeds with genomic SNP data
Source: Sci Rep. 2021 May 26;11:10986. doi: 10.1038/s41598-021-89900-2 (PMC8154919; doi:10.1038/s41598-021-89900-2)
Supplement: Supplementary file 12 — Supplementary Information 12. [file 41598_2021_89900_MOESM12_ESM.xlsx]

## Sheet: Foglio5
1st	2nd	3rd
A (Tropical)	f (Rainforest)
	m (Monsoon)
	w (Savanna, Dry winter)
	s (Savanna, Dry summer)
B (Arid)	W (Desert)
	S (Steppe)
		h (Hot)
		k (Cold)
C (Temperate)	w (Dry winter)
	f (No dry season)
	s (Dry summer)
		a (Hot summer)
		b (Warm summer)
		c (Cold summer)
D (Continental)	w (Dry winter)
	f (No dry season)
	s (Dry summer)
		a (Hot summer)
		b (Warm summer)
		c (Cold summer)
		d (Very cold winter)
E (Polar)	T (Tundra)
	F (Eternal frost (ice cap))
				The Köppen climate classification scheme divides climates into five main climate groups: A (tropical), B (dry), C(temperate), D (continental), and E (polar).The second letter indicates the seasonal precipitation type, while the third letter indicates the level of heat.
